# Supplementary material for: Genetic Risk Prediction of COVID-19 Susceptibility and Severity in the Indian Population
Source: Front Genet. 2021 Oct 11;12:714185. doi: 10.3389/fgene.2021.714185 (PMC8543005; doi:10.3389/fgene.2021.714185)
Supplement: Supplementary file 1 [file Table1.xlsx]

## Sheet: Supplementary Table S1
Supplementary Table S1: Population details, PRS and other covariates used in the GLMs and calculated potential susceptible population.
IGVC populations' information and districts mapping to them						Calculated PRS		COVID-19 data				District level population and calculated susceptibility						Potential confounders used as covariates in the GLMs *
IGV Population #	Sample Size	Latitude	Longitude	District mapped	State	PRS (Population median)	Mean±SD	Confirmed cases **	Deaths **	Deaths/million of the population	Case Fatality **	Population **	Population (in millions)	Potential susceptible population	Potential susceptible population (in millions)	Potential susceptible population (%)	Area (km2)	Population density(/km2)	Population above 45 years of age (%)	Sex ratio
IEELP4	24	20	84	Baliguda (Kandhamal)	Odisha	0.577334	0.5541±0.08	11494	82	112.33	0.7	730000	0.73	421454	0.42	57.73	8021	91.01	21.21	1037
IEWLP1 and IEWLP2	22	18.55	72.95	Raigad	Maharashtra	0.543683	0.5468±0.09	188905	4433	1679.17	2.3	2640000	2.64	1.43532e+06	1.44	54.37	7152	369.13	23.23	959
DRSLP7	26	14.43	79.97	Nellore	Andhra Pradesh	0.529499	0.5195±0.082	140472	1008	339.39	0.7	2970000	2.97	1.57261e+06	1.57	52.95	150.48	19736.8	24.24	985
IEWLP4 and OGWIP	33	23.2	71	Kachchh	Gujarat	0.517335	0.5433±0.089	12597	145	69.38	1.2	2090000	2.09	1.08123e+06	1.08	51.73	45674	45.76	18.6	908
IEWLP3	25	26.45	73.3	Jodhpur	Rajasthan	0.513961	0.5023±0.07	112383	1103	298.92	1	3690000	3.69	1.89652e+06	1.9	51.4	233.5	15803	17.68	916
IENLP18	11	28.38	77.57	Gautam Buddha Nagar Samspur	Uttar Pradesh	0.510706	0.543±0.11	63264	466	282.75	0.7	1648115	1.65	841702	0.84	51.07	1442	1142.94	15.71	851
DRSLP8	26	11	77.5	Tiruppur	Tamil Nadu	0.496551	0.4947±0.06	90470	932	377.33	1	2470000	2.47	1.22648e+06	1.23	49.66	159.6	15476.2	27.32	989
IEELP2	8	23	88	Hooghly	West Bengal	0.495313	0.5041±0.11	83045	939	170.11	1.1	5520000	5.52	2.73413e+06	2.73	49.53	3149	1752.94	25.89	961
IENLP1	14	31.3	77	Nihri (Mandi)	Himachal Pradesh	0.49472	0.4963±0.07	29925	420	4200	1.4	100000	0.1	49472	0.05	49.47	23	4347.83	25.22	1007
IENELP1	9	26	93	Lanka (Hojai)	Assam	0.480471	0.4756±0.12	1345	1	27.03	0.07	37000	0.04	17777.4	0.02	48.05	21.22	1743.64	19.4	949
IENLP9	24	31.3	76.75	Bilaspur	Himachal Pradesh	0.473233	0.4974±0.09	13446	82	215.79	0.6	380000	0.38	179828	0.18	47.32	3508	108.32	26.97	981
AACIP6	14	23.7	85.5	Ramgarh	Jharkhand	0.472915	0.4942±0.13	13909	197	207.37	1.4	950000	0.95	449269	0.45	47.29	1211	784.48	17.83	921
IENLP5 and TBNSP1	24	34.45	77.4	Leh District	Ladakh	0.469526	0.4637±0.09	16970	149	993.33	0.9	150000	0.15	70428.9	0.07	46.95	9.15	16393.4	20.78	690
AAEIP2	10	24	85.5	Hazaribagh	Jharkhand	0.464087	0.4554±0.08	19585	186	107.51	0.9	1730000	1.73	802871	0.8	46.41	53.94	32072.7	17.7	947
DRSLP5	24	8.25	77.8	Tirunelveli	Tamil Nadu	0.460788	0.4772±0.09	48468	430	257.49	0.9	1670000	1.67	801771	0.8	46.08	189.9	8794.1	27.22	1023
IENEIP1	15	25.5	91.4	Mawthadraishan (West Khasi Hills)	Meghalaya	0.452928	0.4738±0.07	3789	56	143.59	1.5	390000	0.39	176642	0.18	45.29	5247	74.33	12.13	980
DRSIP1	16	11	76.45	Palakkad	Kerala	0.44778	0.437±0.06	314688	2039	725.62	0.6	2810000	2.81	1.25826e+06	1.26	44.78	26.6	105639	28.26	1067
IENIP2	16	27	80.4	Sandila (Hardoi)	Uttar Pradesh	0.445745	0.4618±0.1	13754	349	85.33	2.5	4090000	4.09	1.8231e+06	1.82	44.57	5947	687.74	17.77	868
DRCIP1	9	18	79	Arjunapatla Maddur mandal (Warangal)	Telengana	0.444821	0.4693±0.09	24	0	0	0	960000	0.96	427028	0.43	44.48	406.9	2359.3	24.24	997
IEEIP1	16	24	85.2	Chatra	Jharkhand	0.440686	0.4677±0.09	6031	53	50.96	0.9	1040000	1.04	458313	0.46	44.07	16	65000	16.12	953
TBNIP1	8	31.45	77.8	Shimla	himachal Pradesh	0.434817	0.4272±0.04	26665	621	766.67	2.3	810000	0.81	352202	0.35	43.48	35.34	22920.2	24.04	915
AACIP1	16	23.3	80	Jabalpur	Madhya Pradesh	0.407214	0.4135±0.09	50687	670	272.36	1.3	2460000	2.46	1.00175e+06	1	40.72	263.49	9336.22	21.58	929
Total Samples	390
# Nomenclature
Linguistic Group: IE- Indo European, AA - Austro-Asiatic, DR - Dravidian, TB- Tibeto Burman
Geographical zone: N - North, S - South , E - East, W-West, NE - North East, C- Central
Population type: LP- Large Population, IP - Isolated population
*Data from https://censusindia.gov.in
** Data from https://www.covid19india.org/ as of September 2nd, 2021
